# Supplementary material for: Co-Pyrolysis of Waste Tires and Beech Sawdust: Comprehensive Analysis of Thermal Behavior, Synergistic Effect, and Interaction Mechanisms
Source: Materials (Basel). 2026 Apr 8;19(8):1495. doi: 10.3390/ma19081495 (PMC13117236; doi:10.3390/ma19081495)
Supplement: Supplementary file 1 [file materials-19-01495-s001.zip]

Archive with 1 entries (1 files):
- materials-4208883-supplementary.pdf
